# Supplementary material for: Quality or quantity of life? Treatment priorities in older adults with cancer in the community
Source: Oncologist. 2025 Aug 20;30(9):oyaf261. doi: 10.1093/oncolo/oyaf261 (PMC12449121; doi:10.1093/oncolo/oyaf261)
Supplement: oyaf261_Supplementary_Data [file oyaf261_supplementary_data.zip]

Archive with 2 entries (2 files):
- Supplemental figure S1.docx
- Supplemental table S1.docx
